# Supplementary material for: A Novel Two-Component System, Encoded by the sco5282/sco5283 Genes, Affects Streptomyces coelicolor Morphology in Liquid Culture
Source: Front Microbiol. 2019 Jul 9;10:1568. doi: 10.3389/fmicb.2019.01568 (PMC6629963; doi:10.3389/fmicb.2019.01568)
Supplement: Supplementary file 1 [file Table_1.XLSX]

## Sheet: Pellet Areas
	The average pellet area for each individual culture corresponds to a dot in Figure 1.
	M145
	CULTURE NUMBER:
	1	2	3	4	5	6
AVERAGE PELLET AREA (mm^2):	0.507388	0.527261	0.50617	0.284103	0.634796	0.474614
	0.397986	0.0945903	0.261205	0.116338	0.456441	0.153333
	0.420365	0.215129	0.486106	0.262186	0.47774	0.226209
	0.428956	0.536058	0.487509	0.32155	0.483609	0.250994
	0.455947	0.619504	0.562761	0.436341	0.483872	0.255431
	0.50367	0.840755	0.568434		0.644246	0.342014
	0.513151	0.857527	0.671003		0.88894	0.417187
	0.552142				1.00873	0.522507
	0.620204					0.620563
	0.674068					0.649768
						0.6869
						0.719948
						0.850521
	2L12
	CULTURE NUMBER:
	1	2	3	4	5	6
AVERAGE PELLET AREA (mm^2):	0.306598	0.259954	0.299189	0.238227	0.233732	0.312353
	0.208303	0.208394	0.20141	0.0601693	0.0123981	0.239604
	0.231006	0.221465	0.227035	0.13014	0.0242373	0.267761
	0.259915	0.228263	0.242756	0.137498	0.0284237	0.278174
	0.280075	0.237145	0.248498	0.149961	0.217657	0.280486
	0.28305	0.241756	0.265334	0.191655	0.233443	0.280703
	0.316008	0.252703	0.277851	0.193603	0.273291	0.285819
	0.334555	0.277793	0.295884	0.224443	0.282175	0.293201
	0.365385	0.293646	0.378841	0.258812	0.303065	0.296744
	0.368985	0.295046	0.399057	0.261787	0.320828	0.322585
	0.418697	0.298464	0.455227	0.277288	0.347907	0.386129
		0.304818		0.315634	0.378951	0.402339
				0.320775	0.382405	0.414692
				0.330322
				0.343916
				0.377401
