# Supplementary material for: A Novel Two-Component System, Encoded by the sco5282/sco5283 Genes, Affects Streptomyces coelicolor Morphology in Liquid Culture
Source: Front Microbiol. 2019 Jul 9;10:1568. doi: 10.3389/fmicb.2019.01568 (PMC6629963; doi:10.3389/fmicb.2019.01568)
Supplement: Supplementary file 4 [file Table_4.xlsx]

## Sheet: L2FC_probabilities
	Supplementary Table S4
	Differentially expressed genes (M145-D125G v. IB97)
Gene number	Log2 Fold-change	EdgeR (FDR)	NOISeq (prob)	DESeq2 (padj)
SCO0028	-1.09648	0.0183487	0.0350051	0.155561
SCO0072	-1.1146	0.000186255	0.0177116	0.0238649
SCO0129	-2.28946	5.64861e-12	0.00737817	5.77961e-10
SCO0130	3.8131	6.28424e-41	0	1.101e-84
SCO0131	2.2106	2.38642e-14	0	3.91631e-20
SCO0165	1.06512	0.000323346	0.0135401	0.46584
SCO0166	1.11866	0.000107607	0.00374665	0.31967
SCO0167	1.2215	1.58089e-05	0.000169649	0.00807945
SCO0170	1.16326	4.74236e-05	1.1623e-05	0.0038141
SCO0188	1.01157	0.00126737	0.0196112	0.428647
SCO0196	1.00167	0.00079517	0.00688028	0.445833
SCO0209	1.21621	1.76226e-05	5.55112e-16	0.259595
SCO0212	1.14302	6.88698e-05	0.005271	0.369769
SCO0213	1.15142	5.91085e-05	2.22045e-16	0.328253
SCO0219	1.00516	0.000754379	4.27007e-09	0.0563835
SCO0231	-1.538	2.35109e-08	0	4.56263e-06
SCO0255	1.34862	2.13442e-06	0	1.22149e-09
SCO0278	-0.980555	0.0141866	0.0153596	0.0241654
SCO0314	1.83795	1.99749e-10	0.00519505	1.2068e-07
SCO0315	3.3112	3.37204e-32	0	1.61607e-06
SCO0335	-1.57474	8.42778e-09	1.11022e-16	0.000188511
SCO0381	-1.85994	3.25862e-10	0.0152626	0.274805
SCO0382	-1.36213	7.10009e-06	0.0197432	0.373664
SCO0386	-1.12985	0.000597115	0.0143426	0.0155578
SCO0393	-1.27815	0.000219246	0.0185978	0.0563835
SCO0403	1.04411	0.000542408	0.00460353	0.0018479
SCO0432	1.47449	1.2523e-07	4.2667e-07	0.000148471
SCO0568	1.05037	0.000555406	3.41089e-06	2.91957e-07
SCO0571	-2.4949	2.26023e-19	0	0.0148518
SCO0572	-2.37785	3.51665e-18	0	0.0247122
SCO0573	-2.22582	2.62465e-16	0.000591464	0.106582
SCO0577	-0.971971	0.00616659	0.0148498	0.113991
SCO0595	-1.41084	2.38127e-05	0.0181707	0.00591973
SCO0596	-2.29494	1.7319e-17	1.11022e-16	2.30553e-23
SCO0597	-1.03612	0.000590746	0.00969856	0.0156083
SCO0600	-1.69156	4.35512e-10	3.21965e-15	3.05527e-23
SCO0601	-1.55446	3.67166e-08	6.66134e-16	2.72989e-13
SCO0666	-1.00793	0.000934488	0.0179182	0.0321751
SCO0678	-2.63751	1.42724e-21	6.66134e-16	2.26247e-19
SCO0679	-2.12552	3.93693e-14	0.00355504	4.01608e-06
SCO0686	-1.91084	1.38206e-11	0	1.7684e-17
SCO0690	-1.05819	0.000924914	0.007528	7.39545e-06
SCO0693	-1.1042	0.00119501	0.00980999	0.00165888
SCO0698	-1.06566	0.000378165	0.0101027	0.0232294
SCO0721	-1.46508	1.69752e-07	0	1.58122e-11
SCO0722	-1.39445	1.37038e-06	2.22045e-16	4.26975e-11
SCO0729	1.1391	8.31183e-05	0.0169456	0.015449
SCO0733	-1.47342	1.05597e-07	1.66533e-15	2.92966e-09
SCO0750	-2.10492	6.65687e-13	2.76166e-06	7.06805e-10
SCO0753	6.30478	1.45937e-91	1.02696e-13	4.08942e-15
SCO0754	4.40034	7.61209e-51	2.05391e-14	1.51703e-47
SCO0755	4.25282	2.55988e-49	2.88658e-15	3.64198e-60
SCO0756	4.25921	1.82176e-50	5.55112e-16	1.0485e-58
SCO0757	1.58647	2.69039e-08	6.19779e-06	7.81121e-09
SCO0758	1.12008	0.00158327	0.025832	0.0183072
SCO0776	-1.95595	2.4026e-12	0	6.29944e-19
SCO0777	-1.51626	8.02956e-08	0.00030282	6.90508e-08
SCO0778	-1.23421	4.01876e-05	0.00371828	8.99621e-08
SCO0779	-1.47411	3.11327e-07	0.00848219	5.99752e-06
SCO0784	-3.32609	6.08089e-32	0	8.00187e-39
SCO0785	-1.41481	1.40326e-06	7.67364e-05	1.77898e-06
SCO0786	-1.90682	5.85126e-10	0.00791007	7.60706e-09
SCO0790	-1.358	2.98614e-05	0.00337945	3.02801e-06
SCO0831	-1.72887	1.24375e-09	0.00101549	5.42833e-07
SCO0832	-1.27765	1.13752e-05	0.00584285	0.000400863
SCO0836	-1.30143	1.23281e-05	0.00159171	4.96315e-09
SCO0844	-1.35074	5.91085e-05	0.0154787	0.0133983
SCO0845	-1.15952	0.001972	0.0151146	0.0116079
SCO0859	1.18766	0.00010643	0.00379094	0.000544578
SCO0860	1.52956	2.69039e-08	0	6.61886e-06
SCO0861	1.52998	6.77605e-08	0.00299033	7.68285e-05
SCO0862	1.73969	2.4926e-10	0	2.10608e-08
SCO0863	1.63548	2.01158e-09	0	3.52153e-08
SCO0864	1.69556	1.27285e-08	0.00798397	5.49929e-05
SCO0866	1.0164	0.00986288	0.023452	0.0810339
SCO0896	-2.7066	4.72381e-19	1.11022e-15	6.89381e-18
SCO0897	-1.25647	4.4425e-05	0.00595964	0.000137405
SCO0973	-1.38574	5.77845e-07	0	2.66938e-10
SCO1067	-3.3154	4.37228e-32	0	0.0121341
SCO1077	-1.00302	0.000974263	0.00531148	0.0179516
SCO1138	1.35251	3.88273e-06	1.11799e-13	1.88932e-07
SCO1200	1.00511	0.000877422	1.52114e-06	0.000182935
SCO1222	2.0644	1.25798e-14	0	0.0184357
SCO1223	2.14748	1.03893e-15	1.27676e-14	1.54479e-07
SCO1224	1.55776	1.32707e-08	0	1.08917e-06
SCO1293	1.12632	0.000107607	9.66879e-05	0.000676542
SCO1294	1.28466	4.6958e-06	6.66134e-15	4.2708e-06
SCO1317	1.79834	7.43474e-11	2.86706e-05	3.05969e-05
SCO1334	-1.01002	0.00189302	0.0156233	0.421219
SCO1335	-1.59336	7.90429e-09	0.00236597	0.192397
SCO1405	-1.13975	0.000152437	1.11022e-16	2.09731e-09
SCO1406	-1.44255	2.42895e-07	0	1.01635e-17
SCO1428	1.17636	4.00986e-05	1.65176e-08	5.64126e-05
SCO1431	1.00858	0.00083097	0.0076271	0.00704928
SCO1459	1.04828	0.000394366	0.00567424	0.000278382
SCO1563	1.44153	1.69752e-07	0	7.87102e-06
SCO1620	-1.58426	6.08787e-09	0	3.71368e-13
SCO1621	-1.46882	9.37554e-08	0	2.68313e-10
SCO1641	-1.02918	0.000559595	0.00183986	0.000335491
SCO1658	-2.04171	2.87978e-14	1.77636e-15	1.35611e-07
SCO1661	-1.14898	6.20236e-05	0.00424289	0.357061
SCO1679	-2.53234	5.38279e-20	6.66134e-16	0.0481864
SCO1680	-2.69894	1.23235e-22	9.99201e-16	0.0244827
SCO1681	-1.92398	5.6896e-12	0.00851484	0.132078
SCO1682	-1.73001	1.16463e-09	0.0030258	0.0894625
SCO1710	-2.21238	2.89116e-16	4.44089e-16	0.0241654
SCO1732	1.0269	0.000573504	0.00960881	0.0155109
SCO1733	1.02938	0.000544064	0.0120993	0.017909
SCO1741	4.08865	5.31311e-41	1.11022e-16	1.31549e-36
SCO1897	2.15454	3.19723e-15	2.20535e-05	1.14471e-06
SCO1898	2.26704	1.66424e-16	5.55112e-16	3.80245e-12
SCO1899	1.50245	1.11845e-07	0	3.15456e-11
SCO1900	2.61093	6.60089e-21	0.000264356	7.28811e-16
SCO1901	2.51014	2.12745e-20	2.22045e-16	3.55457e-18
SCO1902	1.43149	6.08743e-07	0	4.26975e-11
SCO1911	-1.56574	6.10491e-08	4.44089e-16	8.6678e-12
SCO1947	-1.65663	9.66343e-10	1.44329e-15	8.63344e-07
SCO1963	-1.23482	1.50734e-05	2.22045e-16	2.12854e-06
SCO1967	1.78038	7.54773e-11	4.88498e-15	1.33215e-21
SCO1968	2.08219	1.95006e-13	0	3.90915e-10
SCO2025	-0.984932	0.00114707	0.00653926	0.0227219
SCO2055	1.03355	0.00188452	0.0036035	0.000146541
SCO2067	1.10154	0.000147807	0	0.00505896
SCO2198	-1.11137	0.000124632	2.10942e-15	5.60016e-05
SCO2210	-1.33396	3.93304e-06	6.76417e-05	2.42511e-05
SCO2228	-1.19116	6.87286e-05	0.00985931	0.00989282
SCO2230	-1.20605	7.41789e-05	0.0148714	0.0150816
SCO2231	-1.30069	5.03669e-06	0.00385256	0.182873
SCO2249	1.07441	0.00152911	0.0235417	0.0265085
SCO2254	-0.978752	0.001972	0.0152862	0.03196
SCO2315	-1.09403	0.000215278	0.00682015	2.41519e-06
SCO2342	-1.84783	2.17154e-11	1.77636e-15	7.02785e-22
SCO2345	-2.60845	7.28725e-22	9.99201e-16	1.38771e-26
SCO2346	-2.23755	3.15887e-16	0	0.0056656
SCO2372	-0.99684	0.00112524	0.00676221	0.000125281
SCO2383	-1.56231	1.10972e-08	0	6.99524e-16
SCO2400	1.48545	3.12462e-07	0.000182714	3.37401e-09
SCO2426	-1.13204	0.000285466	0.00165334	3.79098e-07
SCO2453	-2.49457	1.89055e-16	3.33067e-16	1.33713e-14
SCO2483	-1.79656	3.86183e-10	1.11022e-16	1.05784e-11
SCO2494	2.39056	4.91494e-19	0	0.116324
SCO2589	2.25174	5.04872e-17	0	7.63417e-39
SCO2590	2.3786	7.6338e-19	3.33067e-15	5.53415e-41
SCO2591	-3.76023	2.34254e-41	5.32907e-14	3.00524e-125
SCO2622	1.21503	2.41603e-05	0	3.69091e-10
SCO2628	1.10462	0.000157958	9.99201e-16	3.77318e-08
SCO2629	1.23994	3.70762e-05	7.15229e-05	7.75377e-08
SCO2686	-1.25853	1.11044e-05	0.00294879	0.000119601
SCO2766	1.07184	0.00056635	0.00823374	1.61637e-05
SCO2773	1.05326	0.00042577	0.00318068	0.0026261
SCO2774	1.56852	8.89985e-09	4.44089e-16	0.000141065
SCO2776	2.11208	3.14095e-15	3.77476e-15	0.132875
SCO2777	2.13003	1.85312e-15	0	0.115759
SCO2778	1.96484	2.54278e-13	0.00106391	0.275204
SCO2779	2.08904	6.17269e-15	0	0.149507
SCO2791	-1.07779	0.00135111	0.0101106	0.00190342
SCO2819	1.39681	5.21672e-07	0.00506745	0.000466542
SCO2828	-1.51461	3.67166e-08	3.33067e-16	1.7684e-17
SCO2829	-1.51964	3.67166e-08	0	3.21307e-18
SCO2830	-1.40344	4.9135e-07	7.77156e-16	4.33935e-18
SCO2831	-1.47255	1.037e-07	8.88178e-16	2.91064e-19
SCO2845	-2.6107	1.16618e-16	0.00513118	0.029295
SCO2846	-3.47996	3.83324e-36	4.44089e-16	0.0102762
SCO2847	-2.18925	4.014e-16	3.88578e-15	0.0238002
SCO2848	-2.09112	1.39354e-14	4.14343e-09	0.0490408
SCO2849	-1.45385	1.81901e-07	0.000937024	0.000341604
SCO2886	-2.05528	1.35474e-13	0	1.47123e-17
SCO2927	2.56584	1.63326e-21	0	0.0513762
SCO2961	-1.58627	9.75783e-09	0	1.71727e-16
SCO2962	-1.71832	3.03121e-10	1.11022e-16	2.03484e-23
SCO2978	1.05762	0.000428782	0.00436782	0.000538795
SCO3051	1.59197	5.04755e-09	0	5.45931e-06
SCO3053	-1.29743	3.89854e-06	1.11022e-16	7.0238e-13
SCO3075	-1.0186	0.00063033	0.00440405	0.029295
SCO3196	-1.68705	5.19473e-10	0.000694523	0.154294
SCO3197	-1.89553	6.44621e-12	0.000200332	0.127941
SCO3198	-1.57562	1.13368e-08	0.00909541	0.203144
SCO3263	-0.990342	0.00399976	0.0152808	0.00675235
SCO3281	-1.10152	0.00316138	0.0108415	0.0027263
SCO3328	1.7246	1.75682e-10	0	4.25805e-11
SCO3362	1.2513	1.23281e-05	1.65212e-12	7.29847e-08
SCO3603	1.52076	3.17162e-08	3.80649e-05	0.0960061
SCO3604	2.34378	3.58849e-18	1.11022e-16	0.0433521
SCO3645	1.26183	7.74765e-06	2.44249e-15	1.777e-06
SCO3776	2.20503	4.20119e-16	0	1.83303e-08
SCO3777	1.60107	9.75783e-09	2.55494e-07	6.14514e-06
SCO3800	1.87351	3.37411e-12	7.66054e-15	2.22224e-06
SCO3857	-1.13591	8.56216e-05	1.33227e-15	8.67232e-11
SCO3956	-1.17602	4.47277e-05	1.11022e-16	2.29947e-06
SCO3957	-1.3784	7.95396e-07	0	4.16286e-09
SCO3958	-1.4772	9.03813e-08	0	1.15078e-10
SCO3959	-1.1825	3.92274e-05	8.88178e-16	3.79098e-07
SCO3967	1.33083	1.93933e-06	0	2.36408e-09
SCO3972	-1.05514	0.000378165	0.00779164	8.23265e-05
SCO3995	-1.07805	0.0105941	0.00278591	0.00929193
SCO4004	-1.48698	6.94401e-07	0.000122762	2.26608e-08
SCO4005	-1.80477	3.09623e-11	0	4.30833e-17
SCO4029	-1.25705	1.13881e-05	5.55112e-16	5.79464e-08
SCO4030	-1.43021	1.77236e-06	1.11022e-16	1.03724e-10
SCO4049	-1.04326	0.000448814	0.000912421	0.000909073
SCO4070	1.31891	2.58047e-06	0.0125029	2.24221e-08
SCO4104	-1.18383	0.00297955	0.00585067	0.00154894
SCO4226	1.54896	1.93699e-08	9.41566e-05	0.000359276
SCO4227	1.58336	6.86916e-09	1.11022e-16	0.000145464
SCO4327	1.24895	1.25656e-05	1.05254e-07	1.29489e-06
SCO4328	2.19488	2.63222e-16	4.88498e-15	1.02947e-28
SCO4471	1.60695	3.39019e-09	0	3.9716e-16
SCO4503	1.82234	5.83693e-11	0	1.20854e-24
SCO4595	-1.17445	4.00274e-05	2.77556e-15	0.000221104
SCO4767	1.45689	7.59885e-07	0.00785352	0.000145464
SCO4796	-1.02662	0.000590714	5.55112e-16	3.82906e-07
SCO4799	-2.39024	5.60525e-18	0	8.0353e-14
SCO4800	1.1699	4.35595e-05	0.00203172	0.000208817
SCO4859	-0.977853	0.00256086	0.00521665	8.93067e-05
SCO4863	1.08386	0.00809988	0.003367	0.00564526
SCO4917	-1.0655	0.000285466	0	1.75481e-05
SCO4930	1.2306	1.81114e-05	0.0110952	0.00057406
SCO4970	1.65393	1.38786e-09	0.00496956	0.071229
SCO4971	2.66238	9.59526e-23	3.77068e-07	0.00147349
SCO4972	2.65972	7.56985e-23	2.22045e-15	0.0138004
SCO4973	2.36684	8.06663e-18	2.22045e-16	4.43276e-10
SCO4974	1.45211	1.59665e-07	0.000216707	4.31312e-05
SCO4979	2.37803	7.45091e-19	0	0.0038141
SCO4980	1.11039	0.000179764	0.00624691	0.000553845
SCO4982	-1.85428	8.88832e-11	0.00200751	7.91073e-07
SCO4985	-1.01372	0.00188118	0.00703433	0.0059837
SCO4986	-1.96955	3.16002e-13	3.33067e-16	0.0303403
SCO4987	-2.56585	3.28271e-21	2.10942e-15	0.0142736
SCO5047	1.45693	1.10895e-07	1.66533e-15	0.000396848
SCO5237	1.20943	8.49407e-05	0.00374504	0.00274974
SCO5255	-1.06362	0.000322318	0.000238184	0.00294886
SCO5256	-1.05251	0.000382281	0.00362784	0.00260923
SCO5261	1.13114	8.62118e-05	0	7.68101e-05
SCO5282	4.72249	1.22373e-56	8.77076e-15	5.33876e-97
SCO5283	1.15527	6.05725e-05	2.16135e-06	4.58826e-09
SCO5284	-2.64378	1.58808e-22	2.27596e-14	4.83635e-49
SCO5308	1.54243	9.13281e-08	3.60778e-12	6.18898e-07
SCO5398	1.393	5.03436e-07	0	1.02672e-05
SCO5399	1.63715	1.63265e-09	0	1.41495e-09
SCO5400	1.34179	1.51267e-06	1.88738e-15	3.53464e-09
SCO5415	1.47752	7.03128e-08	0	0.239065
SCO5416	1.26148	8.02022e-06	0	0.000353323
SCO5423	-1.37396	7.13847e-07	2.88658e-15	0.000120525
SCO5436	-3.6009	1.16168e-37	0	0.0107545
SCO5515	-1.01898	0.000606333	3.21965e-15	0.000395005
SCO5578	-4.2553	1.82176e-50	1.11022e-15	0.00126217
SCO5655	-1.05123	0.000350588	0.00276002	0.381262
SCO5776	1.01022	0.000681006	9.99201e-16	0.0098698
SCO5841	-1.0797	0.000235037	0.00340253	0.00955291
SCO5957	-2.55627	4.05964e-21	4.10783e-15	3.20038e-23
SCO5970	2.11785	5.58738e-15	1.11022e-16	4.99986e-08
SCO5994	1.07625	0.000491513	0.0130974	0.0054512
SCO6008	-1.23485	1.37218e-05	0.000764465	0.0108456
SCO6009	-2.5068	1.12239e-20	1.22125e-15	3.06417e-09
SCO6010	-2.29891	1.27671e-17	0	0.00202418
SCO6011	-2.08259	8.81124e-15	0	0.0066114
SCO6019	-1.28915	4.45591e-06	1.88738e-14	2.17884e-14
SCO6020	-1.32033	2.62321e-06	0	6.01803e-12
SCO6021	-1.89938	5.04496e-12	0	1.73486e-15
SCO6023	-1.30283	1.34237e-05	0.00014622	2.24221e-08
SCO6024	-1.08996	0.000278706	0.000392464	2.22224e-06
SCO6025	-1.36479	2.22075e-06	2.22045e-16	2.51214e-11
SCO6091	-1.27017	6.78891e-06	0.00466028	0.357155
SCO6100	-1.07078	0.00544547	0.00476301	0.00285073
SCO6108	-1.07643	0.000263939	2.33147e-15	6.95801e-09
SCO6129	1.23316	2.83121e-05	0.017857	5.3509e-06
SCO6130	2.91115	3.66541e-25	1.11022e-16	6.04326e-39
SCO6131	2.94209	2.92742e-27	0	5.85653e-47
SCO6160	2.89818	1.40419e-26	0	0.0376629
SCO6161	1.5068	1.43645e-07	0.00280954	4.00256e-06
SCO6162	2.22128	1.79312e-16	0	0.0530381
SCO6163	2.13985	1.70914e-15	0	0.123745
SCO6164	2.53423	5.71543e-21	0	0.303382
SCO6165	2.71157	1.49764e-23	0	0.166713
SCO6166	2.77432	1.34395e-24	0.000580737	0.0908168
SCO6167	1.49071	5.62698e-08	5.55112e-16	8.79422e-05
SCO6170	2.02541	4.9082e-14	0	3.64883e-15
SCO6171	2.12053	3.19723e-15	0	2.34529e-17
SCO6172	1.87217	3.68028e-12	8.88178e-16	6.87346e-10
SCO6173	2.1366	2.27829e-15	0	4.21061e-12
SCO6174	1.54814	4.138e-08	0	2.31237e-10
SCO6203	1.12264	0.00331941	0.0170941	0.0194488
SCO6209	3.11441	8.6185e-27	5.5036e-09	9.1593e-19
SCO6210	2.46174	6.10421e-18	0.000297471	1.94571e-17
SCO6211	3.10392	5.97027e-29	0	4.50021e-23
SCO6212	1.83638	9.04231e-11	0	2.51214e-11
SCO6213	1.10837	0.000346015	0.00807327	0.000184244
SCO6219	-3.40876	6.55747e-35	2.44249e-15	1.61087e-80
SCO6220	-2.2844	2.84064e-17	0	1.37386e-31
SCO6247	2.92742	2.16565e-26	0	7.01567e-20
SCO6248	2.44037	4.30399e-19	1.50618e-11	2.52734e-13
SCO6270	-1.06722	0.000284363	8.34777e-13	0.000910728
SCO6382	1.05843	0.000357378	0.00620818	0.00517281
SCO6423	1.01563	0.000706592	0.00110233	0.00220677
SCO6424	2.13347	2.27659e-15	1.11022e-16	0.102492
SCO6428	-1.0137	0.000797477	0.0014573	0.00015118
SCO6472	1.38166	1.26142e-06	0.00379245	0.00218621
SCO6473	2.43273	7.9613e-18	7.51472e-11	0.00646365
SCO6475	1.64128	1.13368e-08	0.00436592	0.0833912
SCO6494	-1.35557	2.41146e-06	0	4.26403e-10
SCO6496	-1.8412	6.59888e-11	1.55431e-15	4.17829e-16
SCO6497	-1.98307	1.32407e-12	0	3.37381e-16
SCO6499	-3.2926	2.43872e-32	4.66294e-15	1.101e-84
SCO6500	-3.32448	2.44444e-33	0	2.17914e-80
SCO6501	-3.18508	4.10349e-31	1.69864e-14	5.32297e-88
SCO6502	-3.25269	3.14216e-31	0	6.31126e-59
SCO6503	-3.03903	1.38515e-28	0	6.50935e-75
SCO6504	-2.94143	4.80902e-27	0	8.78956e-40
SCO6505	-2.82842	1.13785e-23	7.77156e-16	9.23985e-24
SCO6506	-2.36219	8.26317e-18	0	1.02675e-19
SCO6507	-2.74458	2.455e-20	3.10862e-15	1.05019e-15
SCO6508	-2.61012	1.93401e-19	5.55112e-16	5.58665e-13
SCO6509	-2.26541	6.40642e-17	2.22045e-15	3.98799e-27
SCO6511	-1.73128	2.63647e-10	3.33067e-16	5.28755e-09
SCO6513	-1.84336	2.7504e-11	8.88178e-16	9.953e-23
SCO6514	-1.13226	0.00024781	0.00213131	2.71497e-06
SCO6515	-2.45231	1.89649e-19	1.11022e-16	7.35325e-18
SCO6516	-2.46036	4.72381e-19	0	5.7647e-19
SCO6520	-1.64531	4.3206e-09	0.00409355	8.40783e-07
SCO6543	-2.72394	4.52546e-16	0	6.74155e-15
SCO6544	-2.38925	8.24353e-18	0	1.24382e-37
SCO6545	-1.8142	1.1082e-10	2.66454e-15	1.73486e-15
SCO6552	2.62272	1.52887e-21	0	1.36331e-35
SCO6657	-2.55142	4.53706e-21	3.33067e-15	0.017288
SCO6658	-3.91258	2.50367e-44	3.33067e-16	0.00107132
SCO6659	-3.98816	1.44516e-45	1.44329e-15	0.00140943
SCO6660	-4.576	1.24555e-56	5.44009e-15	0.00053254
SCO6661	-4.83131	9.77544e-62	0	0.000186295
SCO6662	-5.31582	2.53708e-71	0	0.000109876
SCO6663	-6.10949	1.50966e-87	4.32987e-15	3.66423e-05
SCO6682	1.10901	0.00375001	0.0155867	0.00708621
SCO6685	-1.47387	7.25086e-05	0.0133288	0.0214884
SCO6699	1.25104	4.7062e-05	0.00356931	0.00041492
SCO6700	1.60213	7.94722e-08	0.0133916	0.00275446
SCO6701	1.44553	7.59885e-07	0.00418387	0.000484399
SCO6702	1.80245	3.25938e-10	0.00824468	0.0478805
SCO6703	1.70105	1.52938e-09	0.00609198	0.000133625
SCO6706	-1.4067	8.5912e-07	0.00649299	0.000450358
SCO6708	-0.974301	0.0325417	0.0172207	0.125618
SCO6724	-1.23937	1.21131e-05	0	2.80618e-08
SCO6731	1.04492	0.000544002	0.00571161	0.000226053
SCO6744	-1.60888	8.95564e-09	4.44089e-16	3.09771e-10
SCO6800	1.15304	6.07929e-05	1.94878e-07	0.00485474
SCO6899	-1.80376	1.75188e-10	5.55112e-16	1.12053e-11
SCO6964	-1.12601	0.000629064	0.00450758	0.000298677
SCO6965	-1.79943	1.84413e-09	0.000115758	8.51566e-09
SCO7018	-1.65307	1.58504e-09	0	8.66057e-21
SCO7040	1.48484	5.97514e-08	3.0318e-05	0.118408
SCO7053	1.08961	0.010833	0.00784858	0.0150816
SCO7153	-3.97512	3.73232e-45	0	0.00154242
SCO7186	-2.81063	5.22625e-21	2.33147e-15	4.23101e-14
SCO7199	-1.36419	5.47283e-06	0.000218573	2.11647e-06
SCO7210	-2.24142	3.65563e-16	2.14912e-08	6.28162e-08
SCO7211	-0.99766	0.00322351	0.0145108	0.0711745
SCO7221	2.74948	1.72693e-22	0	0.000275512
SCO7236	-2.13362	2.27688e-14	2.22045e-16	1.00292e-10
SCO7237	-2.42165	8.26317e-18	2.22045e-15	6.66159e-26
SCO7238	-4.03709	6.31898e-40	2.37588e-14	1.48609e-52
SCO7259	-1.36976	2.26844e-06	0.00764709	9.54178e-08
SCO7261	2.72951	7.91394e-24	0	0.00012051
SCO7267	-1.60353	5.77411e-09	2.22045e-16	1.83303e-08
SCO7268	-1.23457	1.33321e-05	0	8.14821e-08
SCO7275	-1.57605	1.44758e-06	0.00451261	7.68285e-05
SCO7276	-1.25823	2.22153e-05	0.000835559	1.66192e-08
SCO7288	-1.04847	0.000482544	3.55271e-15	1.53131e-08
SCO7289	-2.11343	4.40744e-13	0	3.20038e-23
SCO7290	-2.35552	1.1866e-17	0	2.56394e-17
SCO7311	-2.55715	3.28296e-20	2.22045e-16	3.523e-30
SCO7312	-2.32213	1.7367e-14	0	2.61888e-14
SCO7314	-2.74073	2.56093e-22	0	7.35325e-18
SCO7315	-1.79873	5.55997e-08	0.00627424	3.09379e-05
SCO7325	-1.27337	7.67587e-06	0.00455158	0.00237572
SCO7330	-1.17706	0.001972	0.00420569	0.00169456
SCO7331	-2.23277	1.58443e-15	0	6.07901e-13
SCO7371	-1.65735	1.85209e-09	5.03515e-05	1.75566e-07
SCO7373	-1.44572	1.35191e-05	0.00257811	4.5006e-05
SCO7374	-1.74628	2.98633e-10	3.17016e-05	3.06331e-08
SCO7376	-1.97984	4.58643e-12	0	1.82025e-10
SCO7377	-2.06821	1.21978e-11	0.000404598	6.39035e-10
SCO7378	-2.98991	2.63975e-24	0	8.14253e-19
SCO7379	-2.42911	4.76808e-12	9.99201e-16	2.17052e-11
SCO7381	-1.95282	1.348e-09	0.000873422	1.79178e-08
SCO7384	1.13673	0.000180806	0.024387	0.04579
SCO7392	-1.92702	7.88313e-10	0.00522817	0.000257305
SCO7393	-2.53902	3.29963e-19	5.7585e-12	1.31186e-09
SCO7412	-1.84701	2.61122e-11	0.00370562	1.91323e-06
SCO7423	-1.24058	3.46198e-05	0.00460304	0.000443055
SCO7431	-1.09398	0.000517792	0.00567628	2.74028e-05
SCO7442	-3.03587	7.57672e-27	3.10862e-15	3.3165e-05
SCO7446	-2.50498	2.44659e-19	0	3.10097e-30
SCO7475	-0.985566	0.00103092	1.11022e-16	0.00904843
SCO7490	1.10499	0.000485334	0.00542376	0.000991151
SCO7511	-5.21233	2.48539e-69	1.0103e-14	1.55948e-09
SCO7536	-1.19025	3.33482e-05	0.0148942	0.559163
SCO7611	1.80452	4.68873e-11	2.22045e-16	4.39294e-24
SCO7612	3.01242	4.11485e-28	1.57652e-14	5.95865e-40
SCO7638	-1.20339	5.90027e-05	0.00565965	0.00275705
SCO7643	1.35796	2.41799e-05	0.024815	0.0186096
SCO7644	1.36391	1.58313e-06	0.0038931	0.0089595
SCO7646	-2.71715	1.51945e-23	1.11022e-15	1.15124e-21
SCO7692	1.13192	0.000586037	0.0154247	0.00987767
SCO7693	1.55555	2.95081e-08	0.0175965	0.000360716
SCO7747	-1.16639	0.000192093	0.00267525	2.78211e-06
SCO7821	-2.15316	1.38206e-11	0	5.10473e-10
SCOr02	-2.66397	4.80451e-23	0.00669762	NA
SCOr03	-3.96881	2.08031e-45	5.89772e-07	NA
SCOr05	-2.6865	2.19346e-23	0.00811441	NA
SCOr06	-3.969	2.08031e-45	2.30169e-07	NA
SCOr08	-2.69472	1.65505e-23	0.00796543	NA
SCOr09	-3.44727	5.43798e-36	0.0028278	NA
SCOr11	-2.71169	9.81648e-24	0.00889479	NA
SCOr12	-3.98023	1.45495e-45	1.009e-07	NA
SCOr13	-3.9172	1.64717e-44	1.7479e-05	NA
SCOr14	-2.70289	1.30114e-23	0.00865705	NA
SCOr16	-3.96708	2.09963e-45	4.05048e-07	NA
SCOr17	-2.68123	2.60994e-23	0.00718628	NA
SCOs03	1.76897	5.44777e-11	7.77156e-16	0.000524165
SCOt01	2.14038	3.71029e-15	6.76539e-05	0.0530381
SCOt02	1.77843	8.27434e-11	4.48939e-09	0.0572472
SCOt07	1.16592	5.92394e-05	0.00601901	0.0269167
SCOt10	1.24	4.13701e-05	0.00301595	0.00163862
SCOt14	1.54839	1.64128e-08	5.48371e-10	0.237957
SCOt15	1.18591	3.43219e-05	2.76468e-12	0.0131151
SCOt18	-1.60118	7.51398e-09	2.22045e-15	3.03938e-13
SCOt20	1.89691	2.2636e-12	2.2234e-10	0.0761172
SCOt21	1.47101	1.37769e-07	0.00326969	0.124919
SCOt22	1.93553	2.26754e-12	0.00978605	0.129907
SCOt26	1.81777	3.97325e-11	0.0121262	0.132287
SCOt27	1.03059	0.00168217	0.0224834	0.0621742
SCOt30	1.42769	3.72057e-07	0.00806485	0.244612
SCOt33	1.71356	3.23327e-10	0.00105124	0.113991
SCOt37	1.02457	0.00146851	0.016791	0.104816
SCOt39	1.27477	7.39234e-06	0.00424557	0.30183
SCOt41	1.21778	2.46234e-05	0.00422266	0.0219463
SCOt47	1.27805	8.60724e-05	0.0237207	0.356938
SCOt53	1.49115	7.98239e-08	2.4066e-05	0.000940512
SCOt61	1.79095	4.59846e-11	1.74905e-07	0.174505
